# Supplementary material for: Whole-genome sequencing revealed the genomic origin of Solanum demissum Lindl., a Mexican hexaploid wild potato species
Source: BMC Plant Biol. 2026 May 22;26:1208. doi: 10.1186/s12870-026-08972-2 (PMC13371551; doi:10.1186/s12870-026-08972-2)
Supplement: Supplementary file 2 — Supplementary Material 2: Table S1 Chromosome lengths of S. demissum. Table S2 Annotated genes. Table S3 BUSCO statistics. Table S4 Transposable elements. Table S5 Statistics of the RNA-seq analysis. Table S6 The number of homoeologous genes in each category. Table S7 Statistics of the OrthoFinder analysis. Table S8 Pairwise ratios of syntenic regions. Table S9 Comparison of genome occupancy of the TEs. Table S10 The number of copies in Gypsy sequence groups with high copy numbers and short branch lengths. Table S11 R gene count. [file 12870_2026_8972_MOESM2_ESM.xlsx]

## Sheet: Table S1. Chromosome length
Article title:		Whole-genome sequencing revealed the genomic origin of Solanum demissum Lindl., a Mexican hexaploid wild potato species
Journal name		BMC Plant Biology
Author names		Awie J. Hosaka and Kazuyoshi Hosaka
Corresponding author:		Kazuyoshi Hosaka (Obihiro University of Agriculture and Veterinary; spudman@obihiro.ac.jp)
Table S1 Chromosome lengths of S. demissum
Subgenome	Chromosome	Length (bp)	N count (bp)
SG1	Chr. 1	86927263	100
	Chr. 2	47168755	100
	Chr. 3	59480682	200
	Chr. 4	66763790	500
	Chr. 5	49039164	0
	Chr. 6	59800083	0
	Chr. 7	52760402	100
	Chr. 8	54324936	300
	Chr. 9	60436793	200
	Chr. 10	57017108	100
	Chr. 11	44214178	0
	Chr. 12	58580836	300
	Total	696513990
SG2	Chr. 1	83192180	600
	Chr. 2	47778797	100
	Chr. 3	57495184	0
	Chr. 4	65341157	500
	Chr. 5	52949518	200
	Chr. 6	55948177	200
	Chr. 7	51267897	300
	Chr. 8	56046848	100
	Chr. 9	59121193	200
	Chr. 10	54693427	0
	Chr. 11	48640461	200
	Chr. 12	52841133	200
	Total	685315972
SG3	Chr. 1	72977460	0
	Chr. 2	45680850	0
	Chr. 3	55884942	100
	Chr. 4	61109128	100
	Chr. 5	54418460	100
	Chr. 6	50140107	400
	Chr. 7	50710309	0
	Chr. 8	51095420	200
	Chr. 9	57523027	0
	Chr. 10	56088688	100
	Chr. 11	42498498	0
	Chr. 12	55167667	100
	Total	653294556
SGs	Total	2035124518	5600

## Sheet: Table S2. Annotated genes
Article title:		Whole-genome sequencing revealed the genomic origin of Solanum demissum Lindl., a Mexican hexaploid wild potato species
Journal name		BMC Plant Biology
Author names		Awie J. Hosaka and Kazuyoshi Hosaka
Corresponding author:		Kazuyoshi Hosaka (Obihiro University of Agriculture and Veterinary; spudman@obihiro.ac.jp)
Table S2 Annotated genes
File	Format	Type	No. of sequences	Total length	Minimum length	Average length	Maximum length
dem_SG1	FASTA	Protein	32888	12774935	33	388.4	5465
dem_SG2	FASTA	Protein	33028	12769723	33	386.6	5104
dem_SG3	FASTA	Protein	31999	12237184	33	382.4	22730
Total	FASTA	Protein	97915	37781842	33	385.9	22730

## Sheet: Table S3. BUSCO
Article title:		Whole-genome sequencing revealed the genomic origin of Solanum demissum Lindl., a Mexican hexaploid wild potato species
Journal name		BMC Plant Biology
Author names		Awie J. Hosaka and Kazuyoshi Hosaka
Corresponding author:		Kazuyoshi Hosaka (Obihiro University of Agriculture and Veterinary; spudman@obihiro.ac.jp)
Table S3 BUSCO statistics
Genome	SG1	SG2	SG3	SGs
Complete BUSCO (S+D)	5,802 (97.51%)	5,795 (97.39%)	5,798 (97.45%)	5,902 (99.19%)
Complete and single-copy BUSCOs (S)	5,650 (94.96%)	5,649 (94.94%)	5,646 (94.89%)	86 (1.45%)
Complete and duplicated BUSCOs (D)	152 (2.55%)	146 (2.45%)	152 (2.55%)	5,816 (97.75%)
Fragmented BUSCOs	20 (0.34%)	13 (0.22%)	19 (0.32%)	2 (0.03%)
Missing BUSCOs	128 (2.15%)	142 (2.39%)	133 (2.24%)	46 (0.77%)
Protein	SG1	SG2	SG3	SGs
Complete BUSCO (S+D)	5,600 (94.12%)	5,549 (93.26%)	5,531 (92.96%)	5,883 (98.87%)
Complete and single-copy BUSCOs (S)	5,437 (91.38%)	5,402 (90.79%)	5,387 (90.54%)	206 (3.46%)
Complete and duplicated BUSCOs (D)	163 (2.74%)	147 (2.47%)	144 (2.42%)	5,677 (95.41%)
Fragmented BUSCOs	78 (1.31%)	83 (1.39%)	89 (1.5%)	11 (0.18%)
Missing BUSCOs	272 (4.57%)	318 (5.34%)	330 (5.55%)	56 (0.94%)
Total=5,950 genes

## Sheet: Table S4. TE
Article title:		Whole-genome sequencing revealed the genomic origin of Solanum demissum Lindl., a Mexican hexaploid wild potato species
Journal name		BMC Plant Biology
Author names		Awie J. Hosaka and Kazuyoshi Hosaka
Corresponding author:		Kazuyoshi Hosaka (Obihiro University of Agriculture and Veterinary; spudman@obihiro.ac.jp)
Table S4 Transposable elements
Family	Number				Length (bp)				Occupancy (%)
	SG1	SG2	SG3		SG1	SG2	SG3		SG1	SG2	SG3
Gypsy_LTR_retrotransposon	172762	170651	147197		197356950	184851642	169707070		28.33	26.97	25.98
LTR_retrotransposon	148535	149303	139409		100483310	102858847	93150031		14.43	15.01	14.26
Copia_LTR_retrotransposon	62169	61955	59048		39034321	40482104	37238190		5.6	5.91	5.7
LINE_element	1804	1749	1622		708507	701256	624328		0.1	0.1	0.1
Mutator_TIR_transposon	105786	105423	105110		34348468	33272078	34309584		4.93	4.85	5.25
CACTA_TIR_transposon	50470	49999	47169		17449777	17332651	16079909		2.51	2.53	2.46
Tc1_Mariner_TIR_transposon	66113	65997	65299		15580092	15721630	15543393		2.24	2.29	2.38
hAT_TIR_transposon	43527	43353	40988		15993087	16064668	14795002		2.3	2.34	2.26
PIF_Harbinger_TIR_transposon	20094	19443	19239		12319721	11147130	16018728		1.77	1.63	2.45
helitron	138362	139737	124647		43728493	44363213	40109746		6.28	6.47	6.14
Total	809622	807610	749728	0	477002726	466795219	437575981		68.49	68.1	66.98

## Sheet: Table S5. RNA-Seq
Article title:		Whole-genome sequencing revealed the genomic origin of Solanum demissum Lindl., a Mexican hexaploid wild potato species
Journal name		BMC Plant Biology
Author names		Awie J. Hosaka and Kazuyoshi Hosaka
Corresponding author:		Kazuyoshi Hosaka (Obihiro University of Agriculture and Veterinary; spudman@obihiro.ac.jp)
Table S5 Statistics of the RNA-seq analysis
Status	Buds (1)	Buds (2)	Buds (3)	Flowers (1)	Flowers (2)	Flowers (3)	Leaves (1)	Leaves (2)	Leaves (3)	Stolons (1)	Stolons (2)	Stolons (3)
Assigned	75190877	75485147	82705231	77224549	76167001	72503318	47543119	71322426	61297857	70660594	73131420	96157939
Unassigned (unmapped)	1783833	1947781	1450859	3847514	5777117	2099861	2679706	1654408	1791905	2136752	2245672	2200678
Unassigned (multimapping)	60767020	46258059	40609804	33405808	32890881	64239320	397439194	75223625	123564071	130650672	68096878	41746510
Unassigned (no features)	8282395	8992846	9406567	8387534	7914961	7538003	5967112	7574890	6907175	11163178	10542885	15434730
Unassigned (ambiguity)	419692	398862	444580	347883	302197	342873	701122	582178	541159	373399	311383	393401
Mapping rate	98.7819	98.5364	98.9222	96.8774	95.3051	98.5688	99.4102	98.9419	99.0768	99.0061	98.5449	98.5887
Three biological replications for each tissue

## Sheet: Table S6. RNA-Seq categories
Article title:		Whole-genome sequencing revealed the genomic origin of Solanum demissum Lindl., a Mexican hexaploid wild potato species
Journal name		BMC Plant Biology
Author names		Awie J. Hosaka and Kazuyoshi Hosaka
Corresponding author:		Kazuyoshi Hosaka (Obihiro University of Agriculture and Veterinary; spudman@obihiro.ac.jp)
Table S6 The number of homoeologous genes in each category
Tissues	Balanced	SG1 dominant	SG2 dominant	SG3 dominant	SG1 suppress	SG2 suppress	SG3 suppress
Leaf	8684	166	127	297	834	869	1019
Bud	9797	137	126	308	806	911	1100
Flower	8619	185	180	366	924	1050	1289
Stolon	9064	165	125	336	882	900	1119

## Sheet: Table S7. OrthoFinder
Article title:		Whole-genome sequencing revealed the genomic origin of Solanum demissum Lindl., a Mexican hexaploid wild potato species
Journal name		BMC Plant Biology
Author names		Awie J. Hosaka and Kazuyoshi Hosaka
Corresponding author:		Kazuyoshi Hosaka (Obihiro University of Agriculture and Veterinary; spudman@obihiro.ac.jp)
Table S7 Statistics of the OrthoFinder analysis
Number of species (genomes)	46 (50)
Number of genes	1738035
Number of genes in orthogroups	1694375
Number of unassigned genes	43660
Percentage of genes in orthogroups	97.5
Percentage of unassigned genes	2.5
Number of orthogroups	38509
Number of species-specific orthogroups	2304
Number of genes in species-specific orthogroups	11319
Percentage of genes in species-specific orthogroups	0.7
Mean orthogroup size	44
Median orthogroup size	39
G50 (assigned genes)	67
G50 (all genes)	63
O50 (assigned genes)	5441
O50 (all genes)	5780
Number of orthogroups with all species present	4038
Number of single-copy orthogroups	956

## Sheet: Table S8. Syntenic regions
Article title:		Whole-genome sequencing revealed the genomic origin of Solanum demissum Lindl., a Mexican hexaploid wild potato species
Journal name		BMC Plant Biology
Author names		Awie J. Hosaka and Kazuyoshi Hosaka
Corresponding author:		Kazuyoshi Hosaka (Obihiro University of Agriculture and Veterinary; spudman@obihiro.ac.jp)
Table S8 Pairwise ratios of syntenic regions
Species	S. etuberosum	S. stipuloideum	S. mochiquense	S. acroglossum	S. malmeanum	S. acroscopicum	S. infundibuliforme	S. huancabambense	S. demissum SG2	S. acaule SG2	S. stoloniferum A	S. verrucosum	S. demissum SG1	S. phureja DM8.1	S. tuberosum RH	S. ehrenbergii	S. stoloniferum B	S. stenophyllidium	S. bulbocastanum	S. demissum SG3	S. acaule SG1	S. tarnii	S. michoacanum
	672,035,276 bp	737,307,178 bp	805,819,182 bp	765,935,067 bp	760,264,275 bp	765,639,433 bp	762,050,325 bp	794,147,649 bp	685,315,972 bp	685,315,972 bp	745,414,620 bp	683,977,243 bp	696,513,990 bp	738,636,476 bp	750,909,230 bp	668,897,745 bp	712,756,950 bp	696,786,966 bp	647,003,022 bp	653,294,556 bp	653,294,556 bp	627,786,037 bp	600,833,352 bp
S. etuberosum	1	0.296948	0.283778	0.293575	0.2807	0.278439	0.28955	0.290418	0.280782	0.279313	0.301449	0.292477	0.294791	0.294847	0.280002	0.298932	0.28482	0.292403	0.300126	0.283898	0.293434	0.299447	0.299189
S. stipuloideum	0.323347	1	0.423983	0.446143	0.450289	0.439724	0.452776	0.468293	0.442804	0.441434	0.440451	0.457226	0.454491	0.474751	0.448125	0.473387	0.455429	0.468396	0.481919	0.446752	0.451529	0.498115	0.494013
S. mochiquense	0.303426	0.414806	1	0.490318	0.486191	0.483472	0.494176	0.424758	0.39921	0.402173	0.408772	0.420513	0.423121	0.413099	0.399883	0.448874	0.412324	0.440375	0.451591	0.439398	0.439443	0.47816	0.471906
S. acroglossum	0.319695	0.435018	0.497237	1	0.514491	0.517067	0.510422	0.450583	0.42997	0.428243	0.437032	0.448572	0.442555	0.439149	0.427088	0.468252	0.441684	0.468191	0.475717	0.4688	0.470009	0.496732	0.490861
S. malmeanum	0.31988	0.451086	0.502967	0.517001	1	0.52488	0.527227	0.464867	0.447028	0.445484	0.450774	0.459968	0.464911	0.472518	0.455096	0.491947	0.454661	0.491175	0.49988	0.478923	0.478851	0.512172	0.507459
S. acroscopicum	0.319897	0.45337	0.502998	0.523545	0.533217	1	0.54014	0.471432	0.440414	0.446931	0.436813	0.450217	0.452714	0.460262	0.436579	0.478556	0.455706	0.478727	0.495438	0.484675	0.4894	0.524389	0.5029
S. infundibuliforme	0.320443	0.452559	0.501682	0.516894	0.520767	0.532216	1	0.472687	0.443683	0.445283	0.444214	0.459056	0.455859	0.456206	0.442632	0.476995	0.450771	0.470724	0.486447	0.488124	0.487154	0.516426	0.513054
S. huancabambense	0.300108	0.442702	0.41234	0.427994	0.439368	0.432241	0.448742	1	0.474412	0.468249	0.481269	0.497825	0.499899	0.491147	0.473857	0.469335	0.439149	0.464809	0.476267	0.462179	0.459543	0.488857	0.47817
S. demissum SG2	0.343732	0.47116	0.439164	0.464001	0.479805	0.465786	0.47553	0.528442	1	0.722274	0.546103	0.558837	0.562849	0.591568	0.550112	0.500921	0.472804	0.499848	0.510962	0.470216	0.471119	0.521791	0.51052
S. acaule SG2	0.340923	0.478018	0.446803	0.469397	0.479322	0.472568	0.482685	0.52318	0.745819	1	0.564816	0.577234	0.576027	0.5989	0.561663	0.498359	0.465171	0.499789	0.507978	0.489972	0.486753	0.534008	0.51568
S. stoloniferum A	0.325662	0.448078	0.425494	0.442234	0.453975	0.433196	0.456191	0.510384	0.526262	0.527163	1	0.777647	0.748673	0.557691	0.536281	0.473876	0.435957	0.464249	0.495784	0.45283	0.451387	0.505391	0.511222
S. verrucosum	0.349779	0.486024	0.46094	0.483441	0.494119	0.470108	0.496511	0.552446	0.569546	0.574265	0.776812	1	0.852683	0.625652	0.585857	0.521715	0.479344	0.510754	0.531485	0.493041	0.49575	0.547089	0.544383
S. demissum SG1	0.34731	0.467027	0.451694	0.465964	0.484553	0.459199	0.483169	0.542033	0.560872	0.558526	0.746758	0.84234	1	0.609025	0.567752	0.506492	0.462723	0.503311	0.523422	0.475749	0.479181	0.533846	0.530423
S. phureja DM8.1	0.322737	0.473677	0.435709	0.4543	0.476368	0.46076	0.465314	0.528033	0.555096	0.560842	0.556833	0.578171	0.584116	1	0.723757	0.492103	0.453987	0.497706	0.508373	0.471273	0.474985	0.509056	0.524699
S. tuberosum RH	0.320586	0.459109	0.422155	0.445517	0.465011	0.443797	0.45881	0.511188	0.534958	0.538433	0.551069	0.565935	0.566415	0.724487	1	0.488107	0.443762	0.475161	0.487311	0.458414	0.457621	0.503306	0.507305
S. ehrenbergii	0.330045	0.467694	0.45836	0.476031	0.484067	0.466857	0.484344	0.494837	0.45974	0.451067	0.469071	0.485033	0.487787	0.479207	0.467887	1	0.642993	0.599146	0.596732	0.476286	0.480811	0.547535	0.522145
S. stoloniferum B	0.299446	0.422583	0.400656	0.421319	0.423075	0.418611	0.427956	0.44554	0.405036	0.406218	0.401878	0.413903	0.416336	0.426262	0.399825	0.615223	1	0.543142	0.540976	0.43898	0.434073	0.500978	0.500438
S. stenophyllidium	0.314807	0.449842	0.437017	0.459427	0.465521	0.453228	0.456229	0.472602	0.451814	0.447509	0.456561	0.463478	0.464428	0.470271	0.44689	0.595318	0.563604	1	0.573083	0.459172	0.467145	0.518832	0.506671
S. bulbocastanum	0.337329	0.490612	0.472564	0.492912	0.502003	0.4932	0.495977	0.513314	0.485612	0.473014	0.499844	0.508269	0.504587	0.502555	0.476558	0.603762	0.577393	0.595719	1	0.495503	0.499325	0.559806	0.542588
S. demissum SG3	0.331567	0.471447	0.476358	0.494852	0.507056	0.49135	0.507207	0.507416	0.461688	0.475037	0.4709	0.48482	0.482502	0.510737	0.46543	0.508429	0.48857	0.505056	0.50945	1	0.732238	0.559598	0.539449
S. acaule SG1	0.347959	0.479943	0.483402	0.503108	0.510519	0.505906	0.522606	0.514954	0.474582	0.483829	0.480216	0.493333	0.49149	0.521732	0.473756	0.521162	0.485515	0.521363	0.527226	0.785126	1	0.563007	0.54436
S. tarnii	0.356561	0.526925	0.511226	0.52042	0.539543	0.530474	0.545192	0.54445	0.512485	0.521682	0.526587	0.534351	0.535406	0.534559	0.517199	0.57969	0.564172	0.561435	0.577168	0.562077	0.560103	1	0.639622
S. michoacanum	0.361408	0.531079	0.520863	0.528893	0.543007	0.535832	0.548405	0.540059	0.517168	0.519367	0.546062	0.546773	0.549242	0.562998	0.532336	0.569131	0.578861	0.567386	0.581466	0.566143	0.557915	0.657447	1
The ratio of syntenic region, for example, was calculated by the length of syntenic region of the S. stipuloideum genome against the S. etuberosum genome (672,035,276 bp) divided by the total length of the S. stipuloideum genome (737,307,178 bp).

## Sheet: Table S9. TEs in Solanum
Article title:		Whole-genome sequencing revealed the genomic origin of Solanum demissum Lindl., a Mexican hexaploid wild potato species
Journal name		BMC Plant Biology
Author names		Awie J. Hosaka and Kazuyoshi Hosaka
Corresponding author:		Kazuyoshi Hosaka (Obihiro University of Agriculture and Veterinary; spudman@obihiro.ac.jp)
Table S9 Comparison of genome occupancy of the TEs
Family	S. bulbocastanum	S. stoloniferum B	S. acaule SG1	S. demissum SG3	S. acaule SG2	S. demissum SG2	S. verrucosum	S. stoloniferum A	S. demissum SG1
Gypsy_LTR_retrotransposon	17.19	24.61	25.47	25.98	24.67	26.97	25.71	28.66	28.33
LTR_retrotransposon	6.46	13.72	12.99	14.26	13.31	15.01	10.7	13.35	14.43
Copia_LTR_retrotransposon	4.62	6.64	4.86	5.7	5.95	5.91	5.36	5.5	5.6
LINE_element	0.19	0.34	0.19	0.1	0.22	0.1	0.08	0.23	0.1
Mutator_TIR_transposon	10.17	7.49	5.83	5.25	5	4.85	4.94	7.97	4.93
CACTA_TIR_transposon	3.49	2.05	2.06	2.46	2.29	2.53	2.45	1.88	2.51
Tc1_Mariner_TIR_transposon	1.95	2.02	1.79	2.38	1.69	2.29	1.68	2.07	2.24
hAT_TIR_transposon	2.21	2.03	2.16	2.26	2.31	2.34	1.96	2.04	2.3
PIF_Harbinger_TIR_transposon	3.47	5.18	0.6	2.45	0.64	1.63	0.62	1.53	1.77
helitron	6.61	1.14	7.32	6.14	6.92	6.47	6.16	1.63	6.28
Total	56.36	65.22	63.27	66.98	63	68.1	59.66	64.86	68.49

## Sheet: Table S10. Gypsy count
Article title:		Whole-genome sequencing revealed the genomic origin of Solanum demissum Lindl., a Mexican hexaploid wild potato species
Journal name		BMC Plant Biology
Author names		Awie J. Hosaka and Kazuyoshi Hosaka
Corresponding author:		Kazuyoshi Hosaka (Obihiro University of Agriculture and Veterinary; spudman@obihiro.ac.jp)
Table S10 The number of copies in Gypsy sequence groups with high copy numbers and short branch lengths
Species (genomes)	Total	CRM	Athila	Ogre
S. bulbocastanum	353	0	5	15
S. stoloniferum B	571	26	14	60
S. acaule SG1	758	21	86	44
S. demissum SG3	688	31	84	39
S. acaule SG2	907	23	150	33
S. demissum SG2	845	32	164	35
S. verrucosum	984	47	183	54
S. stoloniferum A	915	55	148	65
S. demissum SG1	873	39	165	39

[truncated: 1 more sheets: Table S11. R genes]
